# Supplementary material for: Fruit Quality Characteristics and Biochemical Composition of Fully Ripe Blackberries Harvested at Different Times
Source: Foods. 2021 Jul 7;10(7):1581. doi: 10.3390/foods10071581 (PMC8304799; doi:10.3390/foods10071581)
Supplement: Supplementary file 1 [file foods-10-01581-s001.zip]

Archive with 1 entries (1 files):
- foods-1274623-supplementary.pdf
